# Supplementary material for: A family of Type VI secretion system effector proteins that form ion-selective pores
Source: Nat Commun. 2019 Dec 2;10:5484. doi: 10.1038/s41467-019-13439-0 (PMC6889166; doi:10.1038/s41467-019-13439-0)
Supplement: Supplementary file 5 — Source Data [file 41467_2019_13439_MOESM5_ESM.xlsx]

## Sheet: Figure 1c
Attackers	Replicate 1	Replicate 2	Replicate 3	Replicate 4
None	130000000	140000000	110000000	220000000
WT	40000000	46000000	32000000	24000000
ΔtssE	230000000	170000000	160000000	150000000
Δssp6	160000000	140000000	140000000	160000000

## Sheet: Figure 2a
Hours		VC			sp-Ssp6			sp-Ssp6 + Sip6
	Replicate 1	Replicate 2	Replicate 3	Replicate 1	Replicate 2	Replicate 3	Replicate 1	Replicate 2	Replicate 3
0	0.019	0.023	0.024	0.02	0.021	0.021	0.022	0.021	0.02
1.4	0.159	0.157	0.145	0.149	0.153	0.179	0.151	0.143	0.165	Induction
2.4	0.951	0.873	0.852	0.59	0.592	0.623	0.88	0.89	0.911
3.4	1.9	1.78	1.79	0.92	0.76	0.86	1.88	1.73	1.66
4.4	1.98	2.31	2.01	1.15	0.88	1.11	2.45	2.19	1.99
5.4	2.49	2.4	2.39	1.38	1.28	1.16	2.56	2.36	2.49
6.4	2.6	2.74	2.53	1.45	1.44	1.52	2.79	2.61	2.57
7.4	2.95	2.86	2.89	1.57	1.49	1.58	2.99	2.88	2.79	Wash / arabinose
8.4	2.93	2.88	2.76	1.71	1.65	1.66	2.88	2.73	2.74
9.4	3.15	3.08	3.1	1.72	1.64	1.63	3.12	3.13	3.13
10.4	3.21	3.13	3.11	1.72	1.65	1.62	3.11	3.16	3.2
11.4	3.2	3.1	3.14	1.7	1.69	1.88	3.13	3.12	3.22
12.4	3.22	3.16	3.13	1.69	1.71	1.87	3.15	3.15	3.2
Hours	VC			sp-Ssp6			sp-Ssp6 + Sip6
	Replicate 1	Replicate 2	Replicate 3	Replicate 1	Replicate 2	Replicate 3	Replicate 1	Replicate 2	Replicate 3
0	0.02	0.021	0.019	0.023	0.021	0.022	0.019	0.022	0.02
1.4	0.162	0.146	0.164	0.137	0.155	0.152	0.142	0.141	0.172	Induction
2.4	0.862	0.871	0.884	0.6	0.614	0.574	0.953	0.847	0.893
3.4	1.76	1.7	1.73	0.78	0.9	0.8	1.88	1.9	1.77
4.4	2.23	2.13	1.95	1.11	1.05	1.08	2.04	2.34	2.2
5.4	2.41	2.52	2.64	1.41	1.17	1.36	2.42	2.56	2.3
6.4	2.48	2.71	2.58	1.47	1.44	1.5	2.69	2.56	2.56
7.4	2.66	2.89	2.84	1.49	1.51	1.56	2.99	2.85	2.78	Wash / no arabinose
8.4	2.99	2.85	2.76	2.18	2.11	2.2	2.95	2.76	2.91
9.4	3.05	3.1	3.11	2.77	2.81	2.85	3.11	3.14	3.09
10.4	3.13	3.14	3.11	3.09	3.1	3.16	3.15	3.1	3.07
11.4	3.21	3.14	3.23	3.11	3.17	3.14	3.22	3.12	3.13
12.4	3.19	3.18	3.21	3.15	3.22	3.13	3.23	3.17	3.17

## Sheet: Figure 2c
	WT vs Δssp6Δsip6 Replicate 1				WT vs Δssp6Δsip6 Replicate 2				WT vs Δssp6Δsip6 Replicate 3
	Attackers	Targets			Attackers	Targets			Attackers	Targets
T=0h	71	19		T=0h	71	19		T=0h	104	21
T=3h	394	39		T=3h	394	39		T=3h	378	50
	ΔtssE vs Δssp6Δsip6 Replicate 1				ΔtssE vs Δssp6Δsip6 Replicate 2				ΔtssE vs Δssp6Δsip6 Replicate 3
	Attackers	Targets			Attackers	Targets			Attackers	Targets
T=0h	70	24		T=0h	82	19		T=0h	74	19
T=3h	266	104		T=3h	304	80		T=3h	303	92
	Δssp6 vs Δssp6Δsip6 Replicate 1				Δssp6 vs Δssp6Δsip6 Replicate 2				Δssp6 vs Δssp6Δsip6 Replicate 3
	Attackers	Targets			Attackers	Targets			Attackers	Targets
T=0h	131	20		T=0h	82	21		T=0h	75	25
T=3h	497	38		T=3h	324	105		T=3h	266	107
	Number of cells at 3 h / Number of cells at 0 h
	Attackers			Targets
	Replicate 1	Replicate 2	Replicate 3	Replicate 1	Replicate 2	Replicate 3
WT vs Δssp6Δsip6	3.79389	5.5493	3.63462	1.9	2.05263	2.38095
ΔtssE vs Δssp6Δsip6	3.8	3.70732	4.09459	4.33333	4.21053	4.84211
Δssp6 vs Δssp6Δsip6	4.45946	3.95122	3.54667	4.27273	5	4.28

## Sheet: Figure 3a
	Propidium iodide positive (% total cells)					DiBAC4(3) positive (% total cells)					Propidium iodide and DiBAC4(3) positive (% total cells)
	Replicate 1	Replicate 2	Replicate 3	Replicate 4	Replicate 5	Replicate 1	Replicate 2	Replicate 3	Replicate 4	Replicate 5	Replicate 1	Replicate 2	Replicate 3	Replicate 4	Replicate 5
WT vs Δssp6Δsip6	0.04	1.37	0.06	0.91	0.7	7.49	7.86	9.61	6.96	6.67	4.07	3.88	3.64	2.5	2.55
ΔtssE vs Δssp6Δsip6	0.01	0.46	0.01	0.84	0.32	3.01	3.11	2.94	1.35	1.19	0.1	0.17	0.14	0.073	0.04
Δssp6 vs Δssp6Δsip6	0.05	0.22	0.05	0.74	0.3	1.58	2.66	3.33	0.82	0.74	0.11	0.28	0.11	0.03	0.019
Polymyxin B	0.06			1.29	1.03	1.17			1.19	1.13	90.07			88.1	88.9

## Sheet: Figure 3b
	Propidium iodide positive (% total cells)			DiBAC4(3) positive (% total cells)			PI and DiBAC4(3) positive (% total cells)
	Replicate 1	Replicate 2	Replicate 3	Replicate 1	Replicate 2	Replicate 3	Replicate 1	Replicate 2	Replicate 3
VC	0.11	0.39	0.05	2.42	8.6	5.55	0.62	4.78	4.09
sp-Ssp6	0.2	0.77	0.22	45.29	46.1	49.31	17.2	15.7	9.8
sp-Ssp6 + Sip6	0.03	0.2	0.03	5.51	6.43	5.52	4.73	1.11	4.59

## Sheet: Figure 4a
Set voltage (mV)	Current (pA)
	Replicate 1	Replicate 2	Replicate 3	Replicate 4
-50	-5.54	-5.458	-1.292
-40	-3.065	-1.932	-2.167	-0.5459
-30	-1.27	-0.3834	-0.71	-0.3027
-20	0.01959	0.88	-0.104	0.05612
-10	0.8049	4.1	0.6494	0.4972
0	0.8955	5.317	1.629	0.938
10	4.074	6.91	1.69	0.6701
20		6.048	2.194	1.294
30		8.329	3.596	16.61
40	16.79	10.77	3.348
50	1.337	10.89	7.622

## Sheet: Figure 4b
Set voltage (mV)	Current (pA)
	Replicate 1	Replicate 2	Replicate 3
-30	-3.214	-1.901	-3.895
-20	-2.296	-1.611	-2.652
-10	-0.3372	-0.7065	-1.062
0	-0.5832	-0.1926	-3.852
10	1.136	1.782	3.373
20	0.9019	2.948	1.84
30	4.357	2.354	1.688

## Sheet: Figure 4c
Set voltage (mV)	Current (pA)
	Replicate 1	Replicate 2	Replicate 3
-30	-0.7049	-1.169	-3.424
-20	-0.334	-0.8531	-1.978
-10	-0.3088	-0.2648	-0.949
0	0.4511	0.3902	-0.281
10	0.2336	0.6396	0.7988
20	1.217	1.121	0.7904
30	0.7493	1.595	1.253

## Sheet: Figure 5b
	NPN uptake (arbitrary fluorescence units)
	Replicate 1	Replicate 2	Replicate 3
EDTA	955	877	768
VC	61	111	47
sp-Ssp6	1243	1161	1365
sp-Ssp6 + Sip6	112	49	18

## Sheet: Figure 7b
Attackers	Replicate 1	Replicate 2	Replicate 3	Replicate 4	Replicate 5
WT	100000000	30000000	54000000	74000000	84000000	Target: Δssp6Δsip6
ΔtssE	580000000	540000000	290000000	190000000	320000000
Δssp6	440000000	450000000	210000000	180000000	550000000
Δ0810	100000000	46000000	54000000	64000000	90000000
Δssp6Δ0810	170000000	280000000	310000000	240000000	290000000
WT	170000000	410000000	380000000	270000000	380000000	Target: Δ0810Δ0809
ΔtssE	130000000	590000000	400000000	440000000	210000000
Δssp6	210000000	360000000	510000000	270000000	320000000
Δ0810	220000000	400000000	350000000	380000000	300000000
Δssp6Δ0810	130000000	430000000	410000000	290000000	500000000
WT	30000000	68000000	92000000	78000000	90000000	Target: Δssp6Δsip6Δ0810Δ0809
ΔtssE	270000000	360000000	180000000	430000000	360000000
Δssp6	250000000	160000000	330000000	410000000	420000000
Δ0810	52000000	80000000	60000000	84000000	90000000
Δssp6Δ0810	260000000	240000000	290000000	360000000	260000000

[truncated: 14 more sheets: Figure 7c, Figure 7d, Figure 7e, Suppl. Figure 1a, Suppl. Figure 1b, Suppl. Figure 1c, Suppl. Figure 2a, Suppl. Figure 2b, Suppl. Figure 2c, Suppl. Figure 4, Suppl. Figure 5a, Suppl. Figure 5b, Suppl. Figure 7, Suppl. Figure 10]
